# Supplementary material for: The Brain Metabolome of Male Rats across the Lifespan
Source: Sci Rep. 2016 Apr 11;6:24125. doi: 10.1038/srep24125 (PMC4827083; doi:10.1038/srep24125)
Supplement: Supplementary Dataset [file srep24125-s2.xls]

## Sheet: quantitation
Quantitated metabolites
Metabolites	Abbreviation	Types	Subtypes	Mean Concentration ± SEM (unit: nmol/g brain tissue)
				D1	W1	W3	W7	W9	W12	W24	W56	W111
N-octanoic acid	C8:0	Free fatty acids	Saturated fatty acids	38.87±3.16	35.3±4.98	37.42±9.62	45.55±6.25	45.84±4.22	40.4±3.13	40.52±3.02	50.42±8.24	45.66±3.06
Pelargonic acid	C9:0	Free fatty acids	Saturated fatty acids	134.71±12.51	145.43±10.15	140.51±10.83	139.62±9.94	138.9±7.99	126.72±7.71	121.27±7.68	155.52±19.04	141.21±7.82
N-decanoic acid	C10:0	Free fatty acids	Saturated fatty acids	7.91±1.2	8.45±0.65	6.28±0.84	5.23±0.6	5.16±0.48	5.48±0.47	4.95±0.34	5.87±0.77	5.68±0.36
N-dodecanoic acid/Laurostearic acid	C12:0	Free fatty acids	Saturated fatty acids	8.48±1.12	17.75±1.75	7.67±1	4.98±0.25	4.28±0.21	4.53±0.25	4.38±0.19	3.94±0.27	4.09±0.23
N-tetradecanoic acid/myristic acid	C14:0	Free fatty acids	Saturated fatty acids	23.15±2.13	93.64±12.45	20.4±0.92	11.8±0.52	11.95±0.38	15.89±0.33	14.92±0.28	11.13±0.46	13.02±0.52
Palmitic acid/hexadecanoic acid	C16:0	Free fatty acids	Saturated fatty acids	126.37±9.77	478.43±16.78	501.1±40.91	153.54±5.22	183.87±6.45	334.57±9.22	305.84±6.09	132.35±9.69	216.48±6.8
Stearic acid/n-octadecanoic acid	C18:0	Free fatty acids	Saturated fatty acids	384.61±18.32	1277.25±8.99	1795.4±123.57	660.47±23.32	718.59±27.36	1199.98±28.59	1101.12±20.91	552.5±35.47	734.8±18.73
Nonadecanoic acid/nonadecylic acid	C19:0	Free fatty acids	Saturated fatty acids	0.35±0.05	1.54±0.8	1.81±0.16	0.69±0.04	0.78±0.04	2.72±0.18	3.13±0.2	1.01±0.1	1.66±0.13
Eicosanoic acid/arachidic acid	C20:0	Free fatty acids	Saturated fatty acids	3.78±0.31	9.55±3.32	22.32±2.11	7.3±0.64	6.23±0.39	19.58±1.37	15.88±0.92	6.22±0.57	9.19±0.69
Heneicosanoic acid	C21:0	Free fatty acids	Saturated fatty acids	0.29±0.03	1.75±1.23	2.39±0.33	1.38±0.15	1.13±0.09	5.52±0.34	5.38±0.32	1.39±0.16	2.59±0.25
Docosanoic acid/behenic acid	C22:0	Free fatty acids	Saturated fatty acids	0.92±0.16	5.22±2.53	17.49±1.42	5.84±0.95	2.75±0.36	16.63±1.71	12.23±0.88	3.9±0.82	5.49±0.74
Tricosanoic acid	C23:0	Free fatty acids	Saturated fatty acids	0.56±0.05	4.24±3.81	5.58±1.25	2.62±0.81	1.82±0.61	12.97±2.74	12.32±2.07	2.91±0.61	5.27±1.1
Tetracosanoic acid/lignoceric acid	C24:0	Free fatty acids	Saturated fatty acids	4.96±0.23	32.05±28.03	86.94±17.81	47.8±8.91	28.14±5.49	128.96±13.4	107.79±11.3	32.02±5.22	51.01±6.34
Pentacosanoic acid/hyenic acid	C25:0	Free fatty acids	Saturated fatty acids	0.3±0.03	3.16±3.13	1.22±0.16	2.43±0.31	1.57±0.23	10.82±0.83	10.71±0.7	2.66±0.32	3.86±0.36
Hexacosanoic acid/ceric acid/cerinic acid/ ceratinic acid/cerylic acid	C26:0	Free fatty acids	Saturated fatty acids	0.37±0.05	3.94±3.85	2.27±0.51	2.15±0.29	1.18±0.16	5.08±0.46	3.36±0.24	1.19±0.13	1.5±0.14
Cis-9-hexadecenoate/palmitoleic acid	C16:1 （cis-9）	Free fatty acids	Monounsaturated fatty acids	26.16±3.69	197.31±6.73	95.05±12.46	24.68±4.51	31.03±4.55	25.53±3.1	34.33±3.79	27.52±5.37	38.25±4.8
Palmitelaidic acid/trans-9-hexadecenoic acid	C16:1 （trans-9）	Free fatty acids	Monounsaturated fatty acids	14.88±2.04	89.75±42.64	13±1.47	1.76±0.29	1.78±0.21	3.67±0.24	3.64±0.28	1.35±0.18	1.97±0.33
Cis-10-heptadecenoic acid	C17:1 （cis-10）	Free fatty acids	Monounsaturated fatty acids	1.03±0.20	12.87±3.15	12.97±1.61	5.22±1.18	6.49±1.05	4.9±0.78	7.41±1.15	7.31±1.8	11.53±1.68
Trans-10-Heptadecenoic acid	C17:1 (trans-10)	Free fatty acids	Monounsaturated fatty acids	0.62±0.10	11.42±9.77	1.49±0.18	0.24±0.04	0.28±0.03	0.3±0.03	0.25±0.04	0.2±0.02	0.24±0.06
Oleic acid/cis-9-octadecenoic acid	C18:1 (cis-9)	Free fatty acids	Monounsaturated fatty acids	156.29±22.5	822.67±16.8	1309.7±127.58	591.19±99.11	656.86±89.66	565.33±65.24	681.63±78.16	739.3±147.22	889.67±116.15
Cis-10-nonadecenoic acid	C19:1 (cis-10)	Free fatty acids	Monounsaturated fatty acids	0.14±0.04	1.72±0.45	2.97±0.43	1.54±0.35	1.91±0.26	1.16±0.21	1.57±0.31	1.98±0.56	3.58±0.52
Cis-11-eicosenoic acid	C20:1 (cis-11)	Free fatty acids	Monounsaturated fatty acids	7.56±1.14	23.32±1.13	63.79±7.55	45.69±10.21	51.96±6.93	40.05±6	56.21±7.58	85.7±19.06	107.61±14.68
Cis-12-heneicosenoic acid	C21:1 (cis-12)	Free fatty acids	Monounsaturated fatty acids	0.02±0.01	0.06±0.03	0.24±0.03	0.22±0.04	0.22±0.04	1.11±0.13	1.37±0.17	0.34±0.06	0.45±0.06
Cis-14-tricosenoic acid	C23:1 (cis-14)	Free fatty acids	Monounsaturated fatty acids	0.11±0.04	0.09±0.03	0.53±0.1	1.89±0.53	2.95±0.52	1.62±0.32	3.32±0.57	3.83±0.89	6.5±0.92
Cis-15-tetracosenoic acid/nervonic acid	C24:1 (cis-15)	Free fatty acids	Monounsaturated fatty acids	0.7±0.12	1.19±0.62	10.86±2.92	9.68±2.71	7.77±1.75	4.02±1.05	7.99±1.88	17.52±3.68	20.36±2.7
Alpha-linolenic acid/cis-9,12,15-octadecatrienoic acid	C18:3 (cis-9,12,15)	Free fatty acids	Polyunsaturated fatty acids	0.29±0.09	0.49±0.22	1.49±0.31	1.34±0.32	0.75±0.16	1.67±0.35	1.86±0.31	1.46±0.4	1.3±0.13
Cis-5,8,11,14,17-eicosapentaenoic acid/EPA/timnodonic acid	C20:5 (cis-5,8,11,14,17)	Free fatty acids	Polyunsaturated fatty acids	21.38±5.27	49.86±7.09	35.03±5.14	9.36±1.35	14.43±2.2	13.99±2.28	14.21±2.08	11.94±1.29	15.38±2.46
Cis-7,10,13,16,19-docosapentaenoic acid	C22:5 (cis-7,10,13,16,19)	Free fatty acids	Polyunsaturated fatty acids	46.62±5.29	217.86±11.44	188.22±25.98	38.82±5.23	42.78±5.8	43.12±3.72	45.73±4.02	35.15±4.26	41.49±4.02
Cis-4,7,10,13,16,19-docosahexaenoic acid/cervonic acid	C22:6 (cis-4,7,10,13,16,19)	Free fatty acids	Polyunsaturated fatty acids	466.9±58.57	4789.66±237.88	6998.29±788.94	1102.1±158.31	1300.45±181.01	1249.66±126.84	1207.34±129.57	1025.35±130.91	1069.43±112.69
Cis-13,16,19-docosatrienoic acid	C22:3 (cis-13,16,19)	Free fatty acids	Polyunsaturated fatty acids	2.23±0.29	10.79±0.4	9.52±1.38	1.43±0.3	1.08±0.2	1.1±0.17	1.01±0.16	1.57±0.34	1.22±0.23
Linoleic acid/cis-9,12-octadecadienoic acid	C18:2 (cis-9,12)	Free fatty acids	Polyunsaturated fatty acids	73.78±12.02	462.63±20.08	494.36±73.02	129.53±25.82	118.74±17.63	147.09±18.37	176.64±19.12	163.99±34.4	208.51±20.85
Cis-8,11,14-eicosatrienoic acid/homogamma linolenic acid	C20:3 (cis-8,11,14)	Free fatty acids	Polyunsaturated fatty acids	261.44±29.66	1174.72±59.66	1099.25±133.84	285.42±45.97	265.95±38.39	256±29.27	232.23±30.51	266.71±50.83	328.96±47.32
Cis-5,8,11,14-eicosatetraenoic acid/arachidonic acid	C20:4 (cis-5,8,11,14)	Free fatty acids	Polyunsaturated fatty acids	1697.31±155.33	8633.31±347.55	10244.37±864.13	4250.68±411.09	4686.8±428.74	4654.75±310.46	4733.28±304.79	4389.31±587.79	6128.89±400.41
Cis-7,10,13,16-docosatetraenoic acid/adrenic acid	C22:4 (cis-7,10,13,16)	Free fatty acids	Polyunsaturated fatty acids	1738.53±195.06	12704.01±427.85	14171.34±1650.51	2631.65±398.78	2889.5±416.45	2394.94±273.25	2576.85±297.36	2491.13±361.96	2641.97±334.73
Cis-4,7,10,13,16-docosapentaenoic acid	C22:5 (cis-4,7,10,13,16)	Free fatty acids	Polyunsaturated fatty acids	70.34±8.12	243.21±11.48	203.22±30.02	18.37±2.88	21.12±2.84	16.92±2.51	13.85±1.39	12.98±1.63	12.63±1.36
Cis-5,8,11-eicosatrienoic acid	C20:3 (cis-5,8,11)	Free fatty acids	Polyunsaturated fatty acids	6.27±0.68	24.57±1.87	17.21±2.23	6.19±0.86	8.7±1.22	6.1±0.96	5.75±0.48	5.83±1.15	10.83±1.07
Cis-13,16-docosadienoic acid	C22:2 (cis-13,16)	Free fatty acids	Polyunsaturated fatty acids	104.48±9.58	196.58±21.9	277.8±41.86	77.15±12.73	64.34±8.05	76.15±11.22	73.05±9.88	191.39±29.63	143.32±21.67
Cis-11,14-eicosadienoic acid	C20:2 (cis-11,14)	Free fatty acids	Polyunsaturated fatty acids	8.2±0.87	38.2±1.32	38.43±4.95	9.14±1.45	6.68±0.82	8.76±0.83	8.06±0.78	10.52±1.78	8.76±1.02
Cis-5,11,14-eicosatrienoic acid/mead acid	C20:3 (cis-5,11,14)	Free fatty acids	Polyunsaturated fatty acids	1.09±0.14	6.69±0.27	2.94±0.28	1.1±0.14	1.1±0.16	0.78±0.09	0.63±0.09	0.59±0.12	0.47±0.11
9Z,12Z-hexadecadienoic acid (9Z,12Z-C16:2)	C16:2 (cis-9,12)	Free fatty acids	Polyunsaturated fatty acids	0.67±0.11	2.12±0.47	0.56±0.09	0.18±0.03	0.14±0.03	0.2±0.02	0.19±0.02	0.07±0.01	0.07±0.01
Cholic acid	CA	Bile acids	Unconjugated bile acids	0.0128±0.004	0.011±0.0012	0.1666±0.0576	0.1987±0.0545	0.0372±0.0133	0.1808±0.0525	0.049±0.0101	0.1814±0.0638	0.0619±0.0158
Chenodeoxycholic acid	CDCA	Bile acids	Unconjugated bile acids	0.0026±0.0008	0.0011±0.0006	0.0502±0.0147	0.0237±0.0043	0.0045±0.0013	0.0218±0.0038	0.0055±0.0011	0.0259±0.0048	0.0113±0.0017
Deoxycholic acid	DCA	Bile acids	Unconjugated bile acids	0.001±0.0003	0.0013±0.0002	0.0139±0.0014	0.0206±0.0049	0.0045±0.0005	0.014±0.0027	0.0078±0.0023	0.017±0.0031	0.0069±0.0009
Ursodeoxycholic acid	UDCA	Bile acids	Unconjugated bile acids	0.0041±0.0012	0.0073±0.0054	0.0128±0.0026	0.02±0.0101	0.0062±0.0012	0.0036±0.0004	0.0021±0.0003	0.004±0.0006	0.0027±0.0004
Α-Muricholic acid	alpha-MCA	Bile acids	Unconjugated bile acids	0.0011±0.0001	0.0012±0.0003	0.0452±0.0168	0.0136±0.0023	0.0055±0.0018	0.0142±0.0021	0.004±0.0008	0.0142±0.0021	0.0056±0.0012
Β-Muricholic acid	beta-MCA	Bile acids	Unconjugated bile acids	0.0011±0.0006	0.0017±0.0005	0.0431±0.0094	0.0146±0.0038	0.0055±0.0014	0.0143±0.002	0.0095±0.0026	0.0137±0.0019	0.0097±0.0019
Ω-Muricholic acid	w-MCA	Bile acids	Unconjugated bile acids	0.0032±0.0009	0.0009±0.0001	0.0062±0.0015	0.0059±0.0017	0.0032±0.0008	0.0045±0.0011	0.0082±0.0014	0.0039±0.0011	0.0041±0.0009
Hyodeoxycholic acid	HDCA	Bile acids	Unconjugated bile acids	0.0026±0.001	0.0373±0.0308	0.0257±0.0094	0.0417±0.0081	0.01±0.0022	0.0576±0.0241	0.0197±0.0043	0.0377±0.004	0.0187±0.004
3-Ketocholic acid	3_DHCA(3-KCA)	Bile acids	Unconjugated bile acids	0.0106±0.0028	0.0096±0.0022	0.01±0.0021	0.0161±0.0028	0.0113±0.0019	0.0152±0.002	0.0138±0.0021	0.0226±0.0043	0.0195±0.0021
Glycocholic acid	GCA	Bile acids	Glycine conjugated bile acids	0.0055±0.0017	0.0024±0.0012	0.0057±0.0017	0.0738±0.0187	0.0128±0.0064	0.0959±0.0275	0.0122±0.0032	0.082±0.0327	0.0121±0.0029
Glycochenodeoxycholic acid	GCDCA	Bile acids	Glycine conjugated bile acids	0.00004±0.00001	0.00003±0.00001	0.0005±0.0003	0.008±0.0046	0.0008±0.0006	0.0036±0.0011	0.0007±0.0003	0.0035±0.0008	0.0008±0.0003
Glycodeoxycholic acid	GDCA	Bile acids	Glycine conjugated bile acids	0.0006±0.0004	0.001±0.0006	0.0006±0.0003	0.0035±0.0007	0.001±0.0002	0.0034±0.0007	0.0008±0.0002	0.0041±0.0008	0.001±0.0002
Glycohyodeoxycholic acid	GHDCA	Bile acids	Glycine conjugated bile acids	0.0022±0.0002	0.0022±0.0002	0.0022±0.0001	0.0101±0.0029	0.003±0.0007	0.0125±0.0046	0.0025±0.0001	0.0106±0.0043	0.0032±0.0002
Taurocholic acid	TCA	Bile acids	Taurine conjugated bile acids	0.3088±0.0424	0.2608±0.0398	0.0936±0.0103	0.6908±0.458	0.1062±0.031	1.1139±0.6711	0.2209±0.0619	1.1789±0.9373	0.1982±0.0389
Taurochenodeoxycholic acid	TCDCA	Bile acids	Taurine conjugated bile acids	0.0062±0.0012	0.01±0.0031	0.0274±0.0058	0.0429±0.0235	0.0088±0.0022	0.0751±0.0402	0.0157±0.0027	0.0657±0.0468	0.0177±0.003
Taurodeoxycholic acid	TDCA	Bile acids	Taurine conjugated bile acids	0.0032±0.0003	0.0029±0.00005	0.0034±0.0003	0.0452±0.0291	0.0052±0.0006	0.073±0.0448	0.0075±0.0011	0.0674±0.0521	0.007±0.0007
Tauroursodeoxycholic acid	TUDCA	Bile acids	Taurine conjugated bile acids	0.2374±0.2567	0.0049±0.0024	0.0084±0.0037	0.7144±0.7201	0.0045±0.0007	0.0227±0.0101	0.0153±0.0069	0.0209±0.014	0.026±0.0202
Tauro α-Muricholic acid	TaMCA	Bile acids	Taurine conjugated bile acids	0.0544±0.0075	0.01±0.0035	0.0478±0.0067	0.0821±0.0554	0.0088±0.0033	0.1448±0.087	0.02±0.0045	0.1473±0.1182	0.0204±0.0036
Tauro β-Muricholic acid	TbMCA	Bile acids	Taurine conjugated bile acids	0.0782±0.0177	0.1017±0.0221	0.0349±0.0052	0.1615±0.1189	0.0319±0.0101	0.2939±0.1842	0.0884±0.0428	0.3104±0.2583	0.0685±0.0216
Taurohyodeoxycholic acid	THDCA	Bile acids	Taurine conjugated bile acids	0.0055±0.0016	0.003±0.0003	0.0116±0.003	0.1328±0.0925	0.0113±0.0021	0.2007±0.1225	0.0174±0.0043	0.1976±0.1547	0.0166±0.0025
Phosphatidylcholine acyl-alkyl C30:0	PC ae C30:0	Lipids	Glycerophospholipids	11.82±1.29	17.64±1.01	6.97±0.25	2.52±0.11	2.28±0.13	2.94±0.15	2.83±0.18	3.22±0.16	2.91±0.21
Phosphatidylcholine acyl-alkyl C30:1	PC ae C30:1	Lipids	Glycerophospholipids	1.51±0.22	1.21±0.07	0.54±0.06	0.51±0.06	0.56±0.05	0.6±0.06	0.73±0.06	0.57±0.06	0.62±0.08
Phosphatidylcholine acyl-alkyl C30:2	PC ae C30:2	Lipids	Glycerophospholipids	0.34±0.05	0.19±0.02	0.16±0.02	0.28±0.02	0.32±0.05	0.35±0.04	0.45±0.04	0.35±0.04	0.43±0.05
Phosphatidylcholine acyl-alkyl C32:1	PC ae C32:1	Lipids	Glycerophospholipids	28.59±3.69	27.37±1.28	24.16±0.85	25.88±1.58	25.19±1.51	25.48±0.8	26.18±1.17	20.68±0.87	20.21±0.92
Phosphatidylcholine acyl-alkyl C32:2	PC ae C32:2	Lipids	Glycerophospholipids	3.1±0.34	1.61±0.23	1.23±0.15	1.24±0.09	1.45±0.07	1.51±0.09	1.64±0.09	1.41±0.09	1.74±0.1
Phosphatidylcholine acyl-alkyl C34:0	PC ae C34:0	Lipids	Glycerophospholipids	29.19±4.18	48.49±3.39	60.65±4.82	42.09±2.01	30.12±1.83	45.45±3.27	38.92±2.08	34.74±2.23	29.19±1.63
Phosphatidylcholine acyl-alkyl C34:1	PC ae C34:1	Lipids	Glycerophospholipids	108.43±15.78	108.31±8.65	99.17±3.27	183.04±12.15	173.42±12.91	173.7±5.84	189.12±10.53	271.84±15.77	223.63±10.58
Phosphatidylcholine acyl-alkyl C34:2	PC ae C34:2	Lipids	Glycerophospholipids	15.41±2.09	14.53±1.46	15.72±1.32	44.47±2.96	45.38±3.11	43.09±2.25	48.95±2.9	57.35±3.11	61.86±3.42
Phosphatidylcholine acyl-alkyl C34:3	PC ae C34:3	Lipids	Glycerophospholipids	2.18±0.37	1.91±0.17	1.49±0.18	1.74±0.11	1.87±0.12	2.09±0.1	2.18±0.12	1.79±0.11	2.26±0.12
Phosphatidylcholine acyl-alkyl C36:0	PC ae C36:0	Lipids	Glycerophospholipids	5.12±1.04	7.03±0.93	8.14±0.83	7.1±0.55	6.54±0.53	8.35±0.38	7.66±0.33	10.36±1.14	12.62±1.24
Phosphatidylcholine acyl-alkyl C36:1	PC ae C36:1	Lipids	Glycerophospholipids	26.13±3.96	36.37±3.34	68.97±4.02	114.59±6.75	122.47±8.51	120.45±4.68	136.08±7.18	166.51±8.56	158.47±7.28
Phosphatidylcholine acyl-alkyl C36:2	PC ae C36:2	Lipids	Glycerophospholipids	9.73±1.57	9.33±0.84	18.53±1.21	49.84±3.81	47.36±3.58	46.23±2.11	52.89±3.97	89.04±6.2	74.89±4.06
Phosphatidylcholine acyl-alkyl C36:3	PC ae C36:3	Lipids	Glycerophospholipids	4.89±0.86	4.86±0.56	5.49±0.4	16.99±1.35	27.88±2.28	20.25±2.31	32.78±2.52	26.45±1.74	46.17±2.64
Phosphatidylcholine acyl-alkyl C36:4	PC ae C36:4	Lipids	Glycerophospholipids	19.73±2.97	22.21±2.41	18.79±0.91	19.08±1.25	17.81±1.39	18.44±0.56	17.97±0.93	17.83±1.01	15.2±0.85
Phosphatidylcholine acyl-alkyl C36:5	PC ae C36:5	Lipids	Glycerophospholipids	13.7±2.22	9.77±0.58	16.5±0.81	15.1±0.87	13.44±0.72	15.34±0.73	15.27±0.86	8.43±0.43	9.74±0.75
Phosphatidylcholine acyl-alkyl C38:0	PC ae C38:0	Lipids	Glycerophospholipids	23±3.51	31.88±2.78	11.55±0.81	5.86±0.39	5.93±0.36	7.12±0.36	7.15±0.29	6.49±0.49	6.71±0.46
Phosphatidylcholine acyl-alkyl C38:1	PC ae C38:1	Lipids	Glycerophospholipids	3.24±0.7	3.35±0.39	5.42±0.24	13.54±1.05	21.08±1.73	16.27±1.68	22.11±1.52	23.64±1.32	28.58±1.58
Phosphatidylcholine acyl-alkyl C38:2	PC ae C38:2	Lipids	Glycerophospholipids	1.37±0.28	1.9±0.15	3.45±0.4	7.93±0.65	10.87±0.94	8.66±0.77	11.77±0.92	16.51±1.23	18.4±1
Phosphatidylcholine acyl-alkyl C38:3	PC ae C38:3	Lipids	Glycerophospholipids	3.64±0.66	3.93±0.41	4.16±0.37	6.08±0.47	9.7±0.56	8.37±1.12	11.97±0.9	12.24±0.84	20.92±1.45
Phosphatidylcholine acyl-alkyl C38:4	PC ae C38:4	Lipids	Glycerophospholipids	13.66±2.15	16.28±1.44	18.84±1.58	18.24±1.05	16.33±0.94	17.63±0.6	16.36±0.79	11.82±0.64	11.79±0.67
Phosphatidylcholine acyl-alkyl C38:5	PC ae C38:5	Lipids	Glycerophospholipids	20.61±3.22	13.25±1.37	13.79±0.87	12.93±0.75	11.56±0.76	12.58±0.45	12.66±0.58	10.35±0.67	9.73±0.58
Phosphatidylcholine acyl-alkyl C38:6	PC ae C38:6	Lipids	Glycerophospholipids	16.86±2.8	16.34±1.28	16.05±0.89	15.38±0.87	15.49±0.9	16.42±0.61	17.71±0.77	16.24±0.8	16.79±0.77
Phosphatidylcholine acyl-alkyl C40:1	PC ae C40:1	Lipids	Glycerophospholipids	13.87±2.08	27.37±2.65	24.62±2.28	11.83±0.88	12.94±0.79	13.47±0.55	15.75±0.76	12.03±0.67	13.97±0.66
Phosphatidylcholine acyl-alkyl C40:2	PC ae C40:2	Lipids	Glycerophospholipids	1.8±0.31	2.13±0.4	1.85±0.24	3.89±0.32	7.65±0.67	5.34±0.73	8.34±0.66	6.7±0.44	12.02±0.83
Phosphatidylcholine acyl-alkyl C40:3	PC ae C40:3	Lipids	Glycerophospholipids	1.73±0.31	1.8±0.21	1.46±0.2	2.32±0.18	2.73±0.25	2.87±0.21	3.08±0.23	3.6±0.24	4.74±0.34
Phosphatidylcholine acyl-alkyl C40:4	PC ae C40:4	Lipids	Glycerophospholipids	4.4±0.74	5.76±0.65	6.8±0.64	5.05±0.3	5.44±0.34	5.47±0.23	6.05±0.34	4.15±0.24	4.79±0.29
Phosphatidylcholine acyl-alkyl C40:5	PC ae C40:5	Lipids	Glycerophospholipids	8.27±1.31	7.12±0.73	6.13±0.18	5.86±0.44	6.46±0.41	6.28±0.24	6.75±0.34	6.17±0.42	6.48±0.38
Phosphatidylcholine acyl-alkyl C40:6	PC ae C40:6	Lipids	Glycerophospholipids	6.99±1.22	7.91±0.82	9.3±0.87	7.93±0.44	6.75±0.42	8.67±0.52	8.82±0.45	8.49±0.44	8.23±0.39
Phosphatidylcholine acyl-alkyl C42:0	PC ae C42:0	Lipids	Glycerophospholipids	9.34±1.09	9.87±1.07	10.04±0.75	9.73±0.54	9.37±0.54	11.89±0.53	13.65±0.53	17.47±0.8	17.61±0.75
Phosphatidylcholine acyl-alkyl C42:1	PC ae C42:1	Lipids	Glycerophospholipids	10.53±1.65	17.96±2.41	12.7±1.24	13.73±0.92	21.1±1.65	16.93±1.22	23.34±1.37	14.63±1	23.93±1.49
Phosphatidylcholine acyl-alkyl C42:2	PC ae C42:2	Lipids	Glycerophospholipids	6.76±1.15	8.38±1.04	5.83±0.33	6.16±0.52	9.64±0.82	7.37±0.55	10.77±0.99	8.67±0.58	15.26±1.17
Phosphatidylcholine acyl-alkyl C42:3	PC ae C42:3	Lipids	Glycerophospholipids	11.08±1.82	42.02±3.97	39.42±3.44	15.12±1.03	15.85±1.37	16.28±0.79	17.56±1.26	13.39±0.84	13.83±0.87
Phosphatidylcholine acyl-alkyl C42:4	PC ae C42:4	Lipids	Glycerophospholipids	1.09±0.27	1.87±0.18	1.73±0.31	1.13±0.12	1.04±0.1	1.21±0.09	1.35±0.13	1.01±0.09	1.12±0.09
Phosphatidylcholine acyl-alkyl C42:5	PC ae C42:5	Lipids	Glycerophospholipids	3.21±0.41	2.99±0.19	3.03±0.14	2.88±0.15	2.99±0.18	3.29±0.14	3.54±0.14	3.18±0.18	3.77±0.24
Phosphatidylcholine acyl-alkyl C44:3	PC ae C44:3	Lipids	Glycerophospholipids	5.13±0.93	10.5±1.44	6.81±0.75	3.56±0.26	3.08±0.27	3.87±0.26	4.06±0.26	4.61±0.27	3.76±0.24
Phosphatidylcholine acyl-alkyl C44:4	PC ae C44:4	Lipids	Glycerophospholipids	2.19±0.39	2.83±0.37	2.15±0.23	1.64±0.16	1.98±0.16	2.13±0.13	2.35±0.14	1.65±0.15	2.21±0.15
Phosphatidylcholine acyl-alkyl C44:5	PC ae C44:5	Lipids	Glycerophospholipids	3.09±0.55	15.46±1.74	16.32±1.56	8.35±0.71	7.74±0.54	9.58±0.53	11.75±0.79	19.31±1.09	17.71±0.95
Phosphatidylcholine acyl-alkyl C44:6	PC ae C44:6	Lipids	Glycerophospholipids	0.9±0.21	0.94±0.17	1.03±0.14	1.33±0.18	1.16±0.15	1.67±0.11	2.1±0.14	2.25±0.18	2.2±0.2
Phosphatidylcholine diacyl C24:0	PC aa C24:0	Lipids	Glycerophospholipids	1.01±0.08	0.64±0.13	0.75±0.06	0.9±0.07	0.99±0.08	1.11±0.09	1.14±0.12	0.82±0.07	0.9±0.08
Phosphatidylcholine diacyl C26:0	PC aa C26:0	Lipids	Glycerophospholipids	5.83±0.55	4.96±0.2	5.6±0.54	5.73±0.32	6.11±0.29	6.47±0.18	7.13±0.24	5.86±0.16	6.62±0.24
Phosphatidylcholine diacyl C28:1	PC aa C28:1	Lipids	Glycerophospholipids	2.38±0.29	1.58±0.22	1.19±0.33	1.81±0.16	2.15±0.21	2.08±0.18	2.47±0.15	2.44±0.17	3.11±0.2
Phosphatidylcholine diacyl C30:0	PC aa C30:0	Lipids	Glycerophospholipids	885.55±99.59	1121.22±89.99	266.95±13.82	70.39±3.61	64.13±3.16	83.24±5.07	78.9±3.48	53.36±2.27	52.07±2.22
Phosphatidylcholine diacyl C32:0	PC aa C32:0	Lipids	Glycerophospholipids	3005.81±414.55	3866.3±238.96	3450.49±192.05	2520.09±121.7	2300.28±141.89	2619.5±131.38	2644.11±129.04	1568.87±86.77	1443.19±84.99
Phosphatidylcholine diacyl C32:1	PC aa C32:1	Lipids	Glycerophospholipids	1567.64±204.08	1343.18±92.48	368.14±12.32	217.42±8.85	210.14±9.86	230.88±9.39	242.64±8.75	153.5±6.06	171.17±7
Phosphatidylcholine diacyl C32:3	PC aa C32:3	Lipids	Glycerophospholipids	20.02±2.82	6.22±0.87	0.55±0.07	0.37±0.04	0.31±0.03	0.48±0.04	0.39±0.03	0.25±0.03	0.35±0.03
Phosphatidylcholine diacyl C34:1	PC aa C34:1	Lipids	Glycerophospholipids	4791.18±695.83	4538.27±299.94	5317.62±263.96	5261.8±272.76	5435.85±313.01	5565.95±188.39	6030.48±221.86	4822.58±233.84	5013.45±233.16
Phosphatidylcholine diacyl C34:2	PC aa C34:2	Lipids	Glycerophospholipids	458.83±65.59	477.09±47.63	220.96±15.53	135.82±7.27	108.72±4.72	158.51±9.1	153.66±6.77	116.94±5.34	121.99±4.83
Phosphatidylcholine diacyl C34:3	PC aa C34:3	Lipids	Glycerophospholipids	74.08±11.57	56.98±7.12	9.13±0.74	5.27±0.32	4.28±0.19	5.95±0.37	5.71±0.25	3.65±0.24	3.99±0.22
Phosphatidylcholine diacyl C34:4	PC aa C34:4	Lipids	Glycerophospholipids	33.48±4.86	34.33±4.49	4.28±0.36	1.55±0.08	1.63±0.1	1.78±0.09	1.63±0.08	0.94±0.06	1.07±0.08
Phosphatidylcholine diacyl C36:1	PC aa C36:1	Lipids	Glycerophospholipids	452.84±70.65	388.45±28.96	980.14±54.63	1595.96±98.79	1792.63±128.1	1594.21±40.87	1964.1±98.13	2064.73±116.55	2057.61±113.99
Phosphatidylcholine diacyl C36:2	PC aa C36:2	Lipids	Glycerophospholipids	294.74±44.27	259.9±22.13	348.36±21.36	338.38±18.47	348.52±21.4	361.22±11.44	414.67±16.91	444.55±20.93	463.88±21.04
Phosphatidylcholine diacyl C36:3	PC aa C36:3	Lipids	Glycerophospholipids	144.48±23.3	161.86±14.63	97.6±5.62	58.95±2.83	46.88±1.64	67.94±3.81	67.06±2.93	54.74±2.99	52.07±2.36
Phosphatidylcholine diacyl C36:4	PC aa C36:4	Lipids	Glycerophospholipids	1134.44±173.48	1409.17±99.55	1395.26±87.6	1291.24±78.06	1318.72±94.97	1178.68±48.58	1057.1±49.19	513.76±31.81	505.07±32.55
Phosphatidylcholine diacyl C36:5	PC aa C36:5	Lipids	Glycerophospholipids	64.31±9.55	58.05±4.79	19.37±1.12	9.38±0.57	9.03±0.6	9.95±0.28	9.68±0.47	4.7±0.26	5.56±0.32
Phosphatidylcholine diacyl C36:6	PC aa C36:6	Lipids	Glycerophospholipids	11.92±1.78	17.88±2.45	3.09±0.28	2.36±0.15	2.22±0.13	2.86±0.16	2.7±0.11	2.22±0.13	2.34±0.14
Phosphatidylcholine diacyl C38:0	PC aa C38:0	Lipids	Glycerophospholipids	9.32±1.56	7.47±0.52	10.42±0.73	14.07±0.99	13.86±0.84	15.08±0.59	15.79±0.85	19.62±1.05	17.71±0.96
Phosphatidylcholine diacyl C38:3	PC aa C38:3	Lipids	Glycerophospholipids	37.44±6.03	34.66±4.18	33.96±2.22	27.97±1.84	23.37±1.97	28.86±1.55	31.54±1.49	31.16±2.08	29.61±1.53
Phosphatidylcholine diacyl C38:4	PC aa C38:4	Lipids	Glycerophospholipids	531±86.13	601.19±54.58	904.27±59.76	861.39±48.83	849.37±57.35	847.84±34.34	816.63±37.37	478.09±29.25	448.2±29.86
Phosphatidylcholine diacyl C38:5	PC aa C38:5	Lipids	Glycerophospholipids	332.11±52.42	269.72±22.98	285.07±17.48	216.68±12.23	222.78±13.07	221.89±8.6	219.28±8.45	125.73±6.63	124.78±7.36
Phosphatidylcholine diacyl C38:6	PC aa C38:6	Lipids	Glycerophospholipids	397.39±64.44	692.6±51.35	731.9±54.5	643.53±35.71	568.11±35.9	672.93±37.64	665.82±34.15	594.49±32.01	493.7±25.05
Phosphatidylcholine diacyl C40:1	PC aa C40:1	Lipids	Glycerophospholipids	2.02±0.24	1.84±0.17	13.24±1.09	29.54±2.63	31.66±2.72	29.3±1.64	33.07±2.39	45.01±3.67	38.93±2.13
Phosphatidylcholine diacyl C40:2	PC aa C40:2	Lipids	Glycerophospholipids	2.42±0.5	2.16±0.35	8.51±0.33	20.16±1.64	25.72±2.42	21.42±1.43	27.88±2.46	41.2±3.01	41.46±2.64
Phosphatidylcholine diacyl C40:3	PC aa C40:3	Lipids	Glycerophospholipids	3.6±0.76	2.25±0.38	3.04±0.62	2.57±0.22	2.91±0.32	3.17±0.25	3.39±0.31	4.55±0.27	4.4±0.34
Phosphatidylcholine diacyl C40:4	PC aa C40:4	Lipids	Glycerophospholipids	46.91±8.04	54.1±6.19	87.27±7.3	70.85±4.47	63.34±4.89	81.19±6.01	79.92±4.96	54.31±4.53	48.55±3.7
Phosphatidylcholine diacyl C40:5	PC aa C40:5	Lipids	Glycerophospholipids	97.48±16.75	75.07±8.69	57.93±3.3	40.33±2.18	41.13±2.75	44.6±2.29	46.89±2.07	31.35±1.89	32±2.08
Phosphatidylcholine diacyl C40:6	PC aa C40:6	Lipids	Glycerophospholipids	160.07±27.59	258.76±27.61	354.88±27.44	304.83±19.52	253.94±16.17	346.22±24.06	367.97±18.6	353.87±22.18	302.43±16.93
Phosphatidylcholine diacyl C42:0	PC aa C42:0	Lipids	Glycerophospholipids	0.64±0.08	0.49±0.08	0.71±0.09	1.18±0.14	1.21±0.15	1.12±0.11	1.03±0.11	1.16±0.13	1.24±0.12
Phosphatidylcholine diacyl C42:1	PC aa C42:1	Lipids	Glycerophospholipids	0.59±0.09	0.72±0.09	9.17±0.87	27.7±2.57	30.92±2.77	27.93±1.59	32.46±2.31	37.13±3.03	33.08±1.97
Phosphatidylcholine diacyl C42:2	PC aa C42:2	Lipids	Glycerophospholipids	1.38±0.22	1.25±0.24	6.25±0.34	21.86±2.06	28.38±2.62	22.7±1.51	30±2.6	37.97±2.75	41.5±2.84
Phosphatidylcholine diacyl C42:4	PC aa C42:4	Lipids	Glycerophospholipids	12.92±2.21	19.45±1.45	31.07±2.99	22.15±1.91	22.04±2.24	26.19±2.15	28.47±2.04	17.68±1	16.58±1.39
Phosphatidylcholine diacyl C42:5	PC aa C42:5	Lipids	Glycerophospholipids	14.77±2.62	13.79±1.79	8.73±0.82	6.03±0.43	5.89±0.4	6.72±0.39	7.11±0.33	6.68±0.38	6.78±0.53
Phosphatidylcholine diacyl C42:6	PC aa C42:6	Lipids	Glycerophospholipids	10.01±1.79	7.9±0.93	6.26±0.35	7.83±0.64	8.01±0.82	8.55±0.6	9.71±0.57	7.77±0.38	7.22±0.53
LysoPhosphatidylcholine acyl C14:0	lysoPC a C14:0	Lipids	Glycerophospholipids	28.71±2.92	41.44±5	15.06±2.26	9.16±0.76	8.49±0.53	8.89±0.63	8.8±0.54	9.59±0.73	9.57±0.59
LysoPhosphatidylcholine acyl C16:0	lysoPC a C16:0	Lipids	Glycerophospholipids	218.96±23.49	535.23±37.28	472.25±31.43	167.75±10.2	170.87±10.22	180.57±6.18	172.33±8.4	179.84±8.63	185.04±7.02
LysoPhosphatidylcholine acyl C16:1	lysoPC a C16:1	Lipids	Glycerophospholipids	64.36±5.35	86.04±8.59	24.26±2.54	4.59±0.61	4.16±0.44	5.71±0.75	6.07±0.62	3.75±0.43	5.02±0.53
LysoPhosphatidylcholine acyl C17:0	lysoPC a C17:0	Lipids	Glycerophospholipids	0.74±0.2	3.13±0.01	2±0.83	1.41±0.38	1.23±0.18	1.77±0.21	1.72±0.25	1.15±0.2	2±0.19
LysoPhosphatidylcholine acyl C18:0	lysoPC a C18:0	Lipids	Glycerophospholipids	20.7±1.75	51.59±5.17	97.86±7.26	45.25±2.94	52.4±3.34	49.27±3.04	59.04±3.01	53.89±2.16	65.24±3.11
LysoPhosphatidylcholine acyl C18:1	lysoPC a C18:1	Lipids	Glycerophospholipids	164.29±13.69	235.78±23.02	281±32.62	123.23±11.97	124.65±8.4	153.42±10.8	147.55±10.17	156.91±12.73	152.48±6.3
LysoPhosphatidylcholine acyl C18:2	lysoPC a C18:2	Lipids	Glycerophospholipids	12.22±1.38	23.65±3.74	12.58±1.1	6.02±1.01	4.7±0.55	7.2±0.86	5.77±0.68	7.33±1.11	6.52±0.72
LysoPhosphatidylcholine acyl C20:3	lysoPC a C20:3	Lipids	Glycerophospholipids	5.76±1.19	13.57±1.77	4.79±1.16	2.45±0.47	2.83±0.33	2.45±0.29	2.84±0.33	4.01±0.58	3.48±0.35
LysoPhosphatidylcholine acyl C20:4	lysoPC a C20:4	Lipids	Glycerophospholipids	158.05±15.46	280.18±26	285.07±50.6	100.7±13.96	79.02±5.51	113.93±12.51	85.87±8.24	62.72±7.98	44.84±3.47
LysoPhosphatidylcholine acyl C24:0	lysoPC a C24:0	Lipids	Glycerophospholipids	3.34±0.7	2.71±0.31	2.03±0.44	3.94±0.52	4.96±0.67	5±0.64	5.73±0.58	6.44±0.46	6.61±0.64
LysoPhosphatidylcholine acyl C26:0	lysoPC a C26:0	Lipids	Glycerophospholipids	3.31±0.84	1.67±0.4	1.38±0.44	2.26±0.18	2.16±0.34	2.56±0.24	2.49±0.33	3.08±0.37	4.32±0.39
LysoPhosphatidylcholine acyl C26:1	lysoPC a C26:1	Lipids	Glycerophospholipids	1.82±0.4	1.2±0.5	1.54±0.3	1.56±0.26	1.75±0.28	1.83±0.22	1.82±0.21	1.9±0.27	1.51±0.22
LysoPhosphatidylcholine acyl C28:0	lysoPC a C28:0	Lipids	Glycerophospholipids	4.26±0.88	3.43±0.42	2.05±0.46	1.29±0.18	1.99±0.27	1.52±0.2	1.93±0.17	2.65±0.34	3.14±0.27
LysoPhosphatidylcholine acyl C28:1	lysoPC a C28:1	Lipids	Glycerophospholipids	0.86±0.27	1.13±0.42	1.42±0.27	1.49±0.26	2.1±0.2	2.69±0.26	2.09±0.32	1.72±0.21	1.88±0.31
Sphingomyeline C16:0	SM C16:0	Lipids	Sphingolipids	106.1±10.76	28.16±1.05	28.03±1.84	87.97±4.36	101.78±5.06	90.46±6.64	113.26±4.51	87.31±2.39	137.16±5.66
Sphingomyeline C16:1	SM C16:1	Lipids	Sphingolipids	5.09±0.6	2.09±0.29	1.81±0.25	3.85±0.37	4.6±0.43	3.75±0.44	4.84±0.31	3.36±0.2	5.76±0.43
Sphingomyeline C18:0	SM C18:0	Lipids	Sphingolipids	483.28±41.52	268.55±19.65	585.47±44.81	2610.64±115.45	2375.79±115.92	2373.33±107.31	2550.73±94.92	2009.89±66.01	1975.46±93.41
Sphingomyeline C18:1	SM C18:1	Lipids	Sphingolipids	36.27±2.34	20.71±2.38	44.33±3.79	158.96±14.02	166.96±15.71	169.61±13.64	210.36±14.76	114.91±7.44	164.33±11.84
Sphingomyeline C20:2	SM C20:2	Lipids	Sphingolipids	0.74±0.06	0.6±0.22	0.7±0.19	1.73±0.2	1.25±0.18	1.35±0.16	1.54±0.15	1.61±0.21	1.85±0.15
Sphingomyeline C24:0	SM C24:0	Lipids	Sphingolipids	47.94±7.91	29.84±3.46	64.41±4.26	137.95±6.95	180.71±14.68	154.29±11.03	209.67±13.4	286.09±12.96	324.41±15.64
Sphingomyeline C24:1	SM C24:1	Lipids	Sphingolipids	77.19±19.63	14.01±3.5	30.88±5.12	367.84±22.92	620.66±55.63	454.47±52.02	734.86±61.23	972.87±49.76	1331.96±71.98
Sphingomyeline C26:1	SM C26:1	Lipids	Sphingolipids	1±0.1	1.01±0.19	0.61±0.24	5.16±0.52	7.57±0.91	4.78±0.67	8.09±0.74	13.61±1.06	20.89±1.77
Hydroxysphingomyeline C14:1	SM (OH) C14:1	Lipids	Sphingolipids	1.6±0.22	1.63±0.12	1.5±0.07	1.8±0.12	1.76±0.11	1.73±0.08	1.79±0.07	1.75±0.08	2.32±0.15
Hydroxysphingomyeline C16:1	SM (OH) C16:1	Lipids	Sphingolipids	3.34±0.34	2.52±0.37	3.77±0.67	10.73±0.53	9.57±0.47	10.35±0.58	11.63±0.49	10.48±0.43	13.22±0.61
Hydroxysphingomyeline C22:1	SM (OH) C22:1	Lipids	Sphingolipids	5.66±0.98	1.21±0.42	2.72±0.22	19.67±1.15	47.86±4.79	38.17±7.32	64.72±6.02	32.39±2.62	88.94±6.78
Hydroxysphingomyeline C22:2	SM (OH) C22:2	Lipids	Sphingolipids	6.15±1.81	0.9±0.43	1.9±0.55	16.9±1.75	30.62±4	22.88±3.71	37.79±3.88	40.13±1.91	70.69±5.21
Hydroxysphingomyeline C24:1	SM (OH) C24:1	Lipids	Sphingolipids	6.56±1.23	14.35±2.55	11.32±0.71	6.36±0.36	11.68±0.72	8.49±0.89	14.22±0.74	9.9±1.16	19.73±1.41
Carnitine	C0	Acylcarnitines		93.439±16.903	111.305±9.172	166.573±12.839	135.47±8.673	150.319±10.576	107.733±7.228	135.608±7.541	141.136±7.554	148.378±8.587
Acetylcarnitine	C2	Acylcarnitines		18.111±0.931	9.696±1.302	4.547±0.986	20.064±3.77	20.89±3.938	17.087±2.382	19.061±3.002	14.061±2.582	17.236±2.986
Propionylcarnitine	C3	Acylcarnitines		0.202±0.055	0.133±0.017	0.136±0.022	0.137±0.015	0.092±0.007	0.098±0.007	0.107±0.008	0.135±0.013	0.119±0.012
Propenoylcarnitine	C3:1	Acylcarnitines		0.242±0.112	0.157±0.041	0.2±0.071	0.3±0.063	0.35±0.055	0.231±0.036	0.331±0.044	0.424±0.075	0.384±0.077
Hydroxybutyrylcarnitine	C3-DC / C4-OH	Acylcarnitines		0.711±0.084	0.391±0.097	0.122±0.006	0.284±0.066	0.252±0.074	0.223±0.047	0.182±0.03	0.174±0.036	0.229±0.051
Hydroxyvalerylcarnitine(Methylmalonylcarnitine)	C3-DC-M / C5-OH	Acylcarnitines		0.321±0.128	0.466±0.085	1.148±0.079	0.956±0.136	0.663±0.111	0.683±0.137	0.625±0.139	0.847±0.118	0.908±0.124
Hydroxypropionylcarnitine	C3-OH	Acylcarnitines		0.084±0.019	0.1±0.011	0.108±0.016	0.097±0.013	0.07±0.006	0.083±0.011	0.091±0.008	0.093±0.009	0.102±0.012
Butyrylcarnitine	C4	Acylcarnitines		1.299±0.096	0.447±0.11	0.138±0.003	0.273±0.042	0.202±0.032	0.205±0.03	0.172±0.022	0.196±0.029	0.198±0.03
Butenylcarnitine	C4:1	Acylcarnitines		0.072±0.016	0.09±0.011	0.092±0.009	0.089±0.006	0.067±0.006	0.079±0.006	0.079±0.006	0.076±0.007	0.084±0.007
Valerylcarnitine	C5	Acylcarnitines		1.547±0.252	0.385±0.112	0.114±0.01	0.472±0.118	0.323±0.051	0.247±0.043	0.129±0.012	0.292±0.061	0.142±0.016
Tiglylcarnitine	C5:1	Acylcarnitines		0.068±0.009	0.096±0.011	0.115±0.014	0.124±0.022	0.113±0.014	0.096±0.011	0.104±0.013	0.134±0.025	0.096±0.009
Glutaconylcarnitine	C5:1-DC	Acylcarnitines		0.073±0.012	0.152±0.03	0.216±0.051	0.104±0.014	0.123±0.015	0.158±0.027	0.171±0.047	0.107±0.015	0.121±0.013
Glutarylcarnitine(Hydroxyhexanoylcanitine)	C5-DC / C6-OH	Acylcarnitines		0.125±0.044	0.102±0.009	0.106±0.021	0.088±0.009	0.081±0.007	0.101±0.013	0.129±0.028	0.102±0.017	0.089±0.009
Methylglutarylcarnitine	C5-M-DC	Acylcarnitines		0.076±0.013	0.111±0.02	0.09±0.01	0.097±0.014	0.087±0.011	0.073±0.008	0.085±0.005	0.091±0.015	0.073±0.006
Hexanoylcarnitine(Fumarylcarnitine)	C6 / C4:1-DC	Acylcarnitines		0.105±0.013	0.12±0.019	0.116±0.022	0.127±0.019	0.117±0.012	0.107±0.008	0.162±0.029	0.116±0.009	0.1±0.005
Hexenoylcarnitine	C6:1	Acylcarnitines		0.163±0.052	0.095±0.011	0.098±0.011	0.071±0.005	0.088±0.012	0.137±0.025	0.093±0.005	0.081±0.006	0.073±0.004
Pimelylcarnitine	C7-DC	Acylcarnitines		0.083±0.023	0.065±0.008	0.069±0.008	0.062±0.005	0.054±0.004	0.058±0.004	0.064±0.005	0.062±0.005	0.053±0.004
Octanoylcarnitine	C8	Acylcarnitines		0.392±0.096	0.323±0.091	0.591±0.189	0.265±0.046	0.311±0.04	0.301±0.058	0.238±0.042	0.244±0.031	0.26±0.039
Nonaylcarnitine	C9	Acylcarnitines		0.084±0.006	0.129±0.022	0.097±0.008	0.103±0.013	0.096±0.007	0.094±0.007	0.094±0.008	0.082±0.01	0.102±0.008
Decanoylcarnitine	C10	Acylcarnitines		0.065±0.006	0.095±0.014	0.116±0.01	0.218±0.047	0.246±0.024	0.247±0.031	0.218±0.034	0.312±0.077	0.205±0.034
Decenoylcarnitine	C10:1	Acylcarnitines		1.887±0.325	1.726±0.55	1.872±0.284	1.489±0.222	1.184±0.104	1.193±0.135	1.05±0.099	1.535±0.315	1.249±0.136
Decadienylcarnitine	C10:2	Acylcarnitines		0.085±0.006	0.15±0.012	0.125±0.023	0.119±0.021	0.096±0.01	0.156±0.024	0.096±0.014	0.111±0.018	0.108±0.009
Dodecanoylcarnitine	C12	Acylcarnitines		0.073±0.01	0.123±0.035	0.081±0.007	0.094±0.011	0.111±0.025	0.115±0.022	0.159±0.032	0.101±0.014	0.249±0.06
Dodecenoylcarnitine	C12:1	Acylcarnitines		0.979±0.103	1.017±0.225	0.833±0.091	0.836±0.118	0.881±0.099	0.977±0.13	0.891±0.058	0.806±0.138	1.073±0.137
Dodecanedioylcarnitine	C12-DC	Acylcarnitines		0.149±0.056	0.1±0.017	0.094±0.007	0.169±0.063	0.085±0.019	0.103±0.013	0.067±0.006	0.095±0.016	0.088±0.017
Tetradecanoylcarnitine	C14	Acylcarnitines		0.132±0.023	0.191±0.041	0.176±0.016	0.681±0.121	1.641±0.253	0.351±0.055	1.463±0.184	0.822±0.204	2.449±0.269
Tetradecenoylcarnitine	C14:1	Acylcarnitines		0.057±0.011	0.063±0.008	0.082±0.011	0.06±0.005	0.08±0.014	0.061±0.005	0.087±0.022	0.055±0.004	0.095±0.016
Hydroxytetradecenoylcarnitine	C14:1-OH	Acylcarnitines		0.111±0.022	0.143±0.02	0.147±0.019	0.111±0.005	0.136±0.028	0.116±0.009	0.128±0.012	0.116±0.012	0.13±0.016
Tetradecadienylcarnitine	C14:2	Acylcarnitines		0.12±0.027	0.158±0.027	0.143±0.016	0.115±0.007	0.131±0.014	0.112±0.009	0.138±0.011	0.119±0.011	0.119±0.009
Hydroxytetradecadienylcarnitine	C14:2-OH	Acylcarnitines		0.117±0.023	0.137±0.02	0.166±0.023	0.114±0.007	0.125±0.011	0.111±0.008	0.137±0.011	0.135±0.016	0.109±0.006
Hexadecanoylcarnitine	C16	Acylcarnitines		0.662±0.154	0.233±0.033	0.404±0.061	1.412±0.163	4.319±0.65	2.596±0.543	4.354±0.469	3.194±0.366	9.871±1.347
Hexadecenoylcarnitine	C16:1	Acylcarnitines		0.113±0.021	0.142±0.026	0.14±0.015	0.256±0.061	0.611±0.146	0.25±0.059	0.657±0.181	0.352±0.095	0.954±0.122
Hydroxyhexadecenoylcarnitine	C16:1-OH	Acylcarnitines		0.102±0.017	0.128±0.017	0.128±0.015	0.13±0.017	0.124±0.017	0.12±0.01	0.15±0.02	0.169±0.05	0.18±0.032
Hexadecadienylcarnitine	C16:2	Acylcarnitines		0.106±0.019	0.169±0.028	0.138±0.014	0.115±0.006	0.119±0.009	0.128±0.015	0.136±0.013	0.114±0.008	0.114±0.008
Hydroxyhexadecadienylcarnitine	C16:2-OH	Acylcarnitines		0.129±0.025	0.145±0.017	0.135±0.011	0.124±0.011	0.123±0.011	0.11±0.01	0.135±0.01	0.123±0.021	0.12±0.01
Hydroxyhexadecanoylcarnitine	C16-OH	Acylcarnitines		0.113±0.021	0.145±0.024	0.126±0.012	0.109±0.006	0.109±0.008	0.113±0.013	0.137±0.019	0.119±0.025	0.139±0.01
Octadecanoylcarnitine	C18	Acylcarnitines		0.972±0.229	0.397±0.153	0.301±0.19	0.608±0.12	1.294±0.2	0.627±0.115	1.43±0.152	1.772±0.2	2.131±0.217
Octadecenoylcartinine	C18:1	Acylcarnitines		0.173±0.029	0.132±0.028	0.118±0.013	1.006±0.054	2.338±0.401	1.387±0.192	1.812±0.212	1.407±0.156	4.967±0.67
Hydroxyoctadecenoylcartinine	C18:1-OH	Acylcarnitines		0.093±0.009	0.123±0.018	0.081±0.005	0.108±0.021	0.12±0.016	0.117±0.016	0.122±0.013	0.102±0.01	0.194±0.038
Octadecadienylcarnitine	C18:2	Acylcarnitines		0.091±0.01	0.126±0.029	0.093±0.009	0.094±0.006	0.112±0.021	0.096±0.006	0.098±0.005	0.124±0.019	0.104±0.008
Alanine	Ala	Amino acids		4327.93±283.45	13159.37±1002.7	16369.42±1430.75	4666.43±579.64	4355.35±347.11	4284.08±306.35	4700.75±366.71	4987.74±963.96	4391.06±432.87
Arginine	Arg	Amino acids		603.37±61.16	2784.38±258.92	3314.72±269.48	1335.79±271.28	1009.62±107.43	1153.37±171.05	1242.24±136.86	1907.12±361.57	1700.21±201.32
Asparagine	Asn	Amino acids		630.23±85.02	3011.22±117.23	2996.73±447.54	526.17±100.11	359.18±35.15	435.86±56.92	409.36±55.75	725.56±162.05	577.71±94.04
Glutamate	Glu	Amino acids		11891.99±1032.59	20198.87±2478.59	22080.29±3349.05	18803.43±1491.51	18324.72±1136.24	17054.83±1186.96	16599.02±1047.2	10294.67±942.18	9977.68±561.09
Glutamine	Gln	Amino acids		9420.17±669.76	11892.7±950.14	15379.74±1390.7	12836.2±821.57	13532.2±757.35	11842.08±521.7	14167.99±583.48	10749.7±517.14	11197.39±505.45
Glycine	Gly	Amino acids		4854.13±472.72	14376.07±724.63	16133.44±1390.97	5907.78±730.09	5628.88±405.32	5212.75±481.97	6052.33±436.11	8137.25±877.25	7177.28±596.21
Histidine	His	Amino acids		607.66±76.02	2799.22±141.63	2855.1±291.44	720.94±159.27	547.67±75.81	653.09±116.22	684.92±87.92	1281.02±345.68	1014.6±200.03
Isoleucine	Ile	Amino acids		508.39±75.88	3516.93±166.3	3028.74±301.17	552.3±121.42	366.04±55.28	512.35±93.34	516.94±67.49	963.71±251.66	800.12±145.5
Leucine	Leu	Amino acids		963.45±191.6	5047.88±326.29	4797.57±278.87	1105.44±238.05	805.38±106.81	988.7±187.59	959.77±146.92	1869.14±476.51	1996.37±349.44
Lysine	Lys	Amino acids		1018.07±50.06	6498.14±605.01	6025.08±292.14	1111.58±230.78	975.76±130.4	1117.86±172.49	1150.04±143.81	2017.35±430.12	1826.76±330.23
Methionine	Met	Amino acids		326.58±33.03	2251.37±105.64	2015.85±171.34	466.46±84.11	357.44±41.82	423.35±57.76	468.11±51.4	796.12±183.04	637.88±90.97
Ornithine	Orn	Amino acids		74.19±7.81	2643.44±298.63	2025.18±264.35	108.23±30.18	148±31.86	144.44±33.8	83.8±14.38	279.33±79.1	199.74±53.22
Phenylalanine	Phe	Amino acids		537.86±52.87	3736.39±173.1	3556.5±362.63	896.5±207.77	640.11±97.08	832.77±155.11	856.36±112.88	1778.31±492.19	1309.06±274.67
Proline	Pro	Amino acids		1288.88±104.94	8891.65±369.42	8342.93±972.84	1313.63±309.78	1035.69±166.35	1251.12±235.3	1277.46±171.54	1778.57±453.58	1662.21±269.49
Serine	Ser	Amino acids		3942.51±486.4	17056.41±820.32	18544.89±1167.73	5120.05±869.59	4139.51±375.22	4439.57±542.33	4662.98±494.52	5663.31±1386.4	4829.2±879.43
Threonine	Thr	Amino acids		2016.85±243.71	7570.77±538.85	7080.46±862.02	1944.19±323.6	1718.59±139.55	1745.64±204.92	1889.2±175.72	2819.63±546.39	2432.03±314.35
Tryptophan	Trp	Amino acids		180.71±19.46	854.85±47.67	686.82±84.29	172.14±30.46	134.95±13.61	165.12±22.54	170.44±17.09	308.75±72.09	232.79±35.94
Tyrosine	Tyr	Amino acids		738.74±55.5	3359.91±206.01	2489.88±272.83	580.42±110.05	444.4±48.97	527.61±78.71	547.48±57.2	916.36±208.82	754.53±115.64
Valine	Val	Amino acids		1039.96±99.54	8117.8±485.54	6687.95±736.81	1017.95±214.97	762.81±106.82	919.36±152.36	940.31±113.78	1588.62±399.01	1315.67±229.85
Aspartate	Asp	Amino acids		81914.67±38140.58	830125.87±415858.61	867814.92±401525.42	170200.09±48026.48	225000.33±93575.62	539832.15±204779.3	467240.62±119419.22	227883.09±115863.91	149452.46±52982.9
Citrulline	Cit	Amino acids		276.51±35.18	796.76±87.36	1087.18±178.34	199.58±55.88	104.46±22.35	208.51±52.37	166.63±30.97	860.42±296.27	418.89±121.75
Sarcosine		Amino acids		237.16±36.66	1020.4±311.63	789.52±166.78	183.05±23	245.88±21.63	188.88±11.67	204.92±20.48	207.43±30.87	222.29±23.82
Carnosine		Amino acids		0.88±0.08	0.59±0.03	0.93±0.07	14.34±1.21	17.84±5.41	22.33±5.34	21.14±2.53	25.28±1.42	23.76±2.07
Creatinine		Amino acids		219.95±17.86	248.13±19.56	418.09±35.1	357.98±20.92	364.35±20.45	350.71±14.79	400.61±16.48	371.93±15.27	370.69±15.14
Taurine		Amino acids		6415.16±502.87	5948.45±381.89	5421.54±319.02	4763.37±145.2	4986.76±165.27	5166.35±179.93	4917.26±120.8	3367.06±115.61	3014.83±166.8
Phenylethylamine	PEA	Amines		0.14±0.002	0.15±0.009	0.15±0.006	0.15±0.003	0.14±0.003	0.14±0.002	0.14±0.003	0.14±0.003	0.14±0.002
Putrescine		Amines		153.87±15.39	46.68±6.8	6.91±1.05	4.97±0.51	4.24±0.33	4.92±0.38	3.69±0.37	3.88±0.43	5.39±0.47
Spermidine		Amines		185.02±20.91	161.79±15.06	96.68±6	74.47±5.2	79.68±4.45	66.51±3.26	79.27±3.54	129.74±8.66	123.73±7.87
Spermine		Amines		32.27±5.43	38.77±5.35	28.54±2.86	12.7±1.42	10.5±0.74	10.82±0.77	11.69±0.85	9.28±0.84	8.26±0.86
Histamine		Amines		9.85±1.41	3.11±0.14	7.29±0.73	3.02±0.08	3.13±0.11	3.38±0.08	3.83±0.13	3.77±0.11	4.43±0.3
Hexose		Carbohydrates		149.54±32.51	2138.34±365.74	1908.73±187.34	729.03±198.79	607.62±143.15	488.69±167.01	423.03±85.34	474.84±131.32	439.26±86.65
Serotonin		Indoles		0.69±0.2	0.82±0.05	0.09±0.06	0.75±0.16	1.06±0.15	0.11±0.04	0.04±0.02	1.07±0.24	0.63±0.1
Dopamine		Phenols		4.17±0.22	3.47±0.03	3.62±0.07	3.56±0.03	4.99±1.32	4.11±0.34	4.43±0.52	3.79±0.15	3.73±0.14
